# Supplementary material for: A Multicenter Cohort Study on the Association between Metformin Use and Hearing Loss in Patients with Type 2 Diabetes Mellitus Using a Common Data Model
Source: J Clin Med. 2023 Apr 27;12(9):3145. doi: 10.3390/jcm12093145 (PMC10179543; doi:10.3390/jcm12093145)
Supplement: Supplementary file 1 [file jcm-12-03145-s001.zip]

Archive with 1 entries (1 files):
- jcm-2327636-supplementary.pdf
